# Supplementary material for: An RRx-001 Analogue With Potent Anti-NLRP3 Inflammasome Activity but Without High-Energy Nitro Functional Groups
Source: Front Pharmacol. 2022 Feb 17;13:822833. doi: 10.3389/fphar.2022.822833 (PMC8892206; doi:10.3389/fphar.2022.822833)
Supplement: Supplementary file 1 [file Table1.XLSX]

## Sheet: __JChemStructureSheet
Hash	StructureStringLength	StructureStringFormat	StructureString
F01F9CE835D60E3894AE6434C2055BD1	1	cxsmiles	JChemExcelGAAAAB+LCAAAAAAABADtvQdgHEmWJSYvbcp7f0r1StfgdKEIgGATJNiQQBDswYjN5pLsHWlHIymrKoHKZVZlXWYWQMztnbz33nvvvffee++997o7nU4n99//P1xmZAFs9s5K2smeIYCqyB8/fnwfPyJOTnY/Ozn57GTr5AX9/0l957Mv79Cfu/8PsL+EBBgAAAA=
A92B8EB58E5E4EC5A0F8CDE018EA5670	1	cxsmiles	JChemExcelHQAAAB+LCAAAAAAABADtvQdgHEmWJSYvbcp7f0r1StfgdKEIgGATJNiQQBDswYjN5pLsHWlHIymrKoHKZVZlXWYWQMztnbz33nvvvffee++997o7nU4n99//P1xmZAFs9s5K2smeIYCqyB8/fnwfPyK+/Oxk6+RJfefFycnuZyf0e3nH/tj9fwB8HOfoHQAAAA==
B2466272FAEBFAF967D2E77D724E6F49	1	cxsmiles	JChemExcelHQAAAB+LCAAAAAAABADtvQdgHEmWJSYvbcp7f0r1StfgdKEIgGATJNiQQBDswYjN5pLsHWlHIymrKoHKZVZlXWYWQMztnbz33nvvvffee++997o7nU4n99//P1xmZAFs9s5K2smeIYCqyB8/fnwfPyJOypPdz05OPjvZOnlB/39S3/nsyzv0S3nns5Pd/wcK3FRDHQAAAA==
C6EC6756D62125765FE898E595999FDA	1	cxsmiles	JChemExcelHwAAAB+LCAAAAAAABADtvQdgHEmWJSYvbcp7f0r1StfgdKEIgGATJNiQQBDswYjN5pLsHWlHIymrKoHKZVZlXWYWQMztnbz33nvvvffee++997o7nU4n99//P1xmZAFs9s5K2smeIYCqyB8/fnwfPyK+/Oxk6+RJfefFycnuZycn+Gvr2R3637M79Mfu/wNPKD20HwAAAA==
82CF8105A15958144D7FD3449093B803	1	cxsmiles	JChemExcelHwAAAB+LCAAAAAAABADtvQdgHEmWJSYvbcp7f0r1StfgdKEIgGATJNiQQBDswYjN5pLsHWlHIymrKoHKZVZlXWYWQMztnbz33nvvvffee++997o7nU4n99//P1xmZAFs9s5K2smeIYCqyB8/fnwfPyK+/Oxk6+RJfefFycnuZycn9L+tk61nd+h/z+58drL7/wABA9P8HwAAAA==
C8F593E4D497C157B2E523CFE5C4BB66	1	cxsmiles	JChemExcelGwAAAB+LCAAAAAAABADtvQdgHEmWJSYvbcp7f0r1StfgdKEIgGATJNiQQBDswYjN5pLsHWlHIymrKoHKZVZlXWYWQMztnbz33nvvvffee++997o7nU4n99//P1xmZAFs9s5K2smeIYCqyB8/fnwfPyJOypPdz05OPjvZOnlB/39S3/nsyzv05+5J+f8AF6sMxxsAAAA=
7F527894E12D78317F93A60835B69688	1	cxsmiles	JChemExcelHAAAAB+LCAAAAAAABADtvQdgHEmWJSYvbcp7f0r1StfgdKEIgGATJNiQQBDswYjN5pLsHWlHIymrKoHKZVZlXWYWQMztnbz33nvvvffee++997o7nU4n99//P1xmZAFs9s5K2smeIYCqyB8/fnwfPyK+/Oxk6+RJfefFycnuZycnW8/u4N+Tkn7s/j+gfHtpHAAAAA==
678DF843469F0EB2A41C8DDDE72E8174	1	cxsmiles	JChemExcelIgAAAB+LCAAAAAAABADtvQdgHEmWJSYvbcp7f0r1StfgdKEIgGATJNiQQBDswYjN5pLsHWlHIymrKoHKZVZlXWYWQMztnbz33nvvvffee++997o7nU4n99//P1xmZAFs9s5K2smeIYCqyB8/fnwfPyK+/Oxk6+RJfefFycnuZycn9NezO/QJ/Uv/e3bns5Pd/wfN0dAeIgAAAA==
589A91E9550B2DB89C31F5A0E4E1E05C	1	cxsmiles	JChemExcelHQAAAB+LCAAAAAAABADtvQdgHEmWJSYvbcp7f0r1StfgdKEIgGATJNiQQBDswYjN5pLsHWlHIymrKoHKZVZlXWYWQMztnbz33nvvvffee++997o7nU4n99//P1xmZAFs9s5K2smeIYCqyB8/fnwfPyK+/Oxk6+RJfefFycnuZycn/L/dk61nd+h/z/4fKSIcOR0AAAA=
1FE686FAD9427C9F0B95E7A92870C1BA	1	cxsmiles	JChemExcelGAAAAB+LCAAAAAAABADtvQdgHEmWJSYvbcp7f0r1StfgdKEIgGATJNiQQBDswYjN5pLsHWlHIymrKoHKZVZlXWYWQMztnbz33nvvvffee++997o7nU4n99//P1xmZAFs9s5K2smeIYCqyB8/fnwfPyK+/Oxk6+RJfefFycnuZyf0+x3697OT3f8Hp2ScURgAAAA=
B40C6BB0E5F138E48725FC331E45B9C1	1	cxsmiles	JChemExcelKQAAAB+LCAAAAAAABADtvQdgHEmWJSYvbcp7f0r1StfgdKEIgGATJNiQQBDswYjN5pLsHWlHIymrKoHKZVZlXWYWQMztnbz33nvvvffee++997o7nU4n99//P1xmZAFs9s5K2smeIYCqyB8/fnwfPyK+/Oxk6+RJfefFycnuZyf0+9azO/S/Z3c6f+z+P0FfEUApAAAA
97E9E829938172BB51E99BF5CC39BCA7	1	cxsmiles	JChemExcelGwAAAB+LCAAAAAAABADtvQdgHEmWJSYvbcp7f0r1StfgdKEIgGATJNiQQBDswYjN5pLsHWlHIymrKoHKZVZlXWYWQMztnbz33nvvvffee++997o7nU4n99//P1xmZAFs9s5K2smeIYCqyB8/fnwfPyKenex+dnKydfKC/v+kvvPZl3fw5zP6d/f/ATm1DEEbAAAA
9E3A5D398E03656E73867599E8B3D731	1	cxsmiles	JChemExcelFQAAAB+LCAAAAAAABADtvQdgHEmWJSYvbcp7f0r1StfgdKEIgGATJNiQQBDswYjN5pLsHWlHIymrKoHKZVZlXWYWQMztnbz33nvvvffee++997o7nU4n99//P1xmZAFs9s5K2smeIYCqyB8/fnwfPyK+/Oxk6+RJfefFycnuZycn/L/d/we8z5U2FQAAAA==
CFDEDBC7FDE31F68A4B435D7A3962EC6	1	cxsmiles	JChemExcelHQAAAB+LCAAAAAAABADtvQdgHEmWJSYvbcp7f0r1StfgdKEIgGATJNiQQBDswYjN5pLsHWlHIymrKoHKZVZlXWYWQMztnbz33nvvvffee++997o7nU4n99//P1xmZAFs9s5K2smeIYCqyB8/fnwfPyK+/Oxk6+RJfefF905+z9/z29/fOrlzsvvZyQn/b/f/AS2vdaEdAAAA
4B950F70A5D3A6344A690828CC7B6E16	1	cxsmiles	JChemExcelHAAAAB+LCAAAAAAABADtvQdgHEmWJSYvbcp7f0r1StfgdKEIgGATJNiQQBDswYjN5pLsHWlHIymrKoHKZVZlXWYWQMztnbz33nvvvffee++997o7nU4n99//P1xmZAFs9s5K2smeIYCqyB8/fnwfPyK+/Oxk6+RJfefF905+z29/f+vkzsnuZycn/L/d/wcDeQjTHAAAAA==
3B12B20ECC49AECFB4D4C81E33C82173	1	cxsmiles	JChemExcelFgAAAB+LCAAAAAAABADtvQdgHEmWJSYvbcp7f0r1StfgdKEIgGATJNiQQBDswYjN5pLsHWlHIymrKoHKZVZlXWYWQMztnbz33nvvvffee++997o7nU4n99//P1xmZAFs9s5K2smeIYCqyB8/fnwfPyK+/Oxk6+RJfefFycnJ7mcnJ/y/3f8HYtjXgBYAAAA=
B7FF05E5D679292C95963E99F75AEA5F	1	cxsmiles	JChemExcelGgAAAB+LCAAAAAAABADtvQdgHEmWJSYvbcp7f0r1StfgdKEIgGATJNiQQBDswYjN5pLsHWlHIymrKoHKZVZlXWYWQMztnbz33nvvvffee++997o7nU4n99//P1xmZAFs9s5K2smeIYCqyB8/fnwfPyK+/Oxk6+RJfefFycnJ7mcnJ/izvEM/dv8fM7UUqBoAAAA=
7BF0FE0B62B01CE1415CC0A7CA11EB06	1	cxsmiles	JChemExcelGgAAAB+LCAAAAAAABADtvQdgHEmWJSYvbcp7f0r1StfgdKEIgGATJNiQQBDswYjN5pLsHWlHIymrKoHKZVZlXWYWQMztnbz33nvvvffee++997o7nU4n99//P1xmZAFs9s5K2smeIYCqyB8/fnwfPyK+/Oxk6+RJfefFycnJ7mcn9Ed5h358drL7/wCdlNL/GgAAAA==
FD79EB02140F7ACB8060366B2038201E	1	cxsmiles	JChemExcelGQAAAB+LCAAAAAAABADtvQdgHEmWJSYvbcp7f0r1StfgdKEIgGATJNiQQBDswYjN5pLsHWlHIymrKoHKZVZlXWYWQMztnbz33nvvvffee++997o7nU4n99//P1xmZAFs9s5K2smeIYCqyB8/fnwfPyK+/Oxk6+RJfefLk5Pdz05O8Fd5h37s/j8RPh0QGQAAAA==
34C803C565B1E86B8ED5A6ECA49C490E	1	cxsmiles	JChemExcelFQAAAB+LCAAAAAAABADtvQdgHEmWJSYvbcp7f0r1StfgdKEIgGATJNiQQBDswYjN5pLsHWlHIymrKoHKZVZlXWYWQMztnbz33nvvvffee++997o7nU4n99//P1xmZAFs9s5K2smeIYCqyB8/fnwfPyK+/Oxk6+RJfefLk5Pdz05O+H+7/w85FgPrFQAAAA==
C0E9EE48DB5DD1EF1A2476D4CC7022BF	1	cxsmiles	JChemExcelGQAAAB+LCAAAAAAABADtvQdgHEmWJSYvbcp7f0r1StfgdKEIgGATJNiQQBDswYjN5pLsHWlHIymrKoHKZVZlXWYWQMztnbz33nvvvffee++997o7nU4n99//P1xmZAFs9s5K2smeIYCqyB8/fnwfPyK+/Oxk6+RJfefLk5Pdz05O6H9bJ+Wdz052/x9e7V8mGQAAAA==
50A9D9687D7FEEAA93E355A44838C87D	1	cxsmiles	JChemExcelGAAAAB+LCAAAAAAABADtvQdgHEmWJSYvbcp7f0r1StfgdKEIgGATJNiQQBDswYjN5pLsHWlHIymrKoHKZVZlXWYWQMztnbz33nvvvffee++997o7nU4n99//P1xmZAFs9s5K2smeIYCqyB8/fnwfPyK+/Oxk6+RJfefLk5Pdz05O6K9nd+jf3f8HUmuzDRgAAAA=
E1390F09906BA5F615E8026BE62A270F	1	cxsmiles	JChemExcelIgAAAB+LCAAAAAAABADtvQdgHEmWJSYvbcp7f0r1StfgdKEIgGATJNiQQBDswYjN5pLsHWlHIymrKoHKZVZlXWYWQMztnbz33nvvvffee++997o7nU4n99//P1xmZAFs9s5K2smeIYCqyB8/fnwfPyK+/Oxk6+RJfefFycnuZycn+OsO/X/r2R3637M7n53s/j/bDIlkIgAAAA==
02539435EEAF93B4DCF49C031DF00458	1	cxsmiles	JChemExcelGgAAAB+LCAAAAAAABADtvQdgHEmWJSYvbcp7f0r1StfgdKEIgGATJNiQQBDswYjN5pLsHWlHIymrKoHKZVZlXWYWQMztnbz33nvvvffee++997o7nU4n99//P1xmZAFs9s5K2smeIYCqyB8/fnwfPyK+/Oxk6+RJfefFycnuZycn+Ku8Qz92n/0/BYBPyBoAAAA=
BB3D418465DD8E9DCEB769AB6952B547	1	cxsmiles	JChemExcelIAAAAB+LCAAAAAAABADtvQdgHEmWJSYvbcp7f0r1StfgdKEIgGATJNiQQBDswYjN5pLsHWlHIymrKoHKZVZlXWYWQMztnbz33nvvvffee++997o7nU4n99//P1xmZAFs9s5K2smeIYCqyB8/fnwfPyJOypPdz05OPjvZ+t7J7/nt72+d3HlxsnXypL7z2Zd36NPd/wdR8j+OIAAAAA==
C865136055CD14B8E409C333C9BC319C	1	cxsmiles	JChemExcelIQAAAB+LCAAAAAAABADtvQdgHEmWJSYvbcp7f0r1StfgdKEIgGATJNiQQBDswYjN5pLsHWlHIymrKoHKZVZlXWYWQMztnbz33nvvvffee++997o7nU4n99//P1xmZAFs9s5K2smeIYCqyB8/fnwfPyJOypPdz05OPjvZ+t7J7/l7fvv7Wyd3XpxsnTyp73z25R36ePf/AcaxyMghAAAA

## Sheet: YMY化合物提交
The structures of RRx-001 analogues
Compound name	Structures	Compound name	Structures
RRx-001		YMY-02-010-01
C-0		YMY-02-011-01
YMY-01-146-01		YMY-02-025-01
YMY-01-147-01		YMY-02-041-01
YMY-01-148-01		YMY-01-042-01
YMY-01-149-01		YMY-01-043-01
YMY-01-150-01		YMY-01-045-01
YMY-01-152-01		YMY-01-046-01
YMY-01-154-01		YMY-01-047-01
YMY-01-155-01		YMY-01-048-01
YMY-01-156-01		YMY-01-049-01
YMY-01-157-01		YMY-01-050-01
YMY-01-158-01		YMY-01-051-01
YMY-01-159-01		YMY-01-054-01
YMY-01-160-01		YMY-01-056-01
YMY-02-001-01		YMY-01-057-01
YMY-02-002-01		YMY-01-058-01
YMY-02-003-01		YMY-01-059-01
YMY-02-004-01		YMY-01-061-01
YMY-02-005-01		YMY-01-062-01
YMY-02-006-01		YMY-01-063-01
YMY-02-007-01		YMY-01-064-01
YMY-02-008-01		YMY-01-065-01
YMY-02-009-01
